# Supplementary material for: Peptide Mediated Adhesion to Beta-Lactam Ring of Equine Mesenchymal Stem Cells: A Pilot Study
Source: Animals (Basel). 2022 Mar 15;12(6):734. doi: 10.3390/ani12060734 (PMC8944785; doi:10.3390/ani12060734)
Supplement: Supplementary file 1 [file animals-12-00734-s001.zip]

Archive with 1 entries (1 files):
- animals-1572856-supplementary.pdf
